# Supplementary material for: Synthesis and Antitumor Activity Evaluation of Novel Echinatin Derivatives with a 1,3,4-Oxadiazole Moiety
Source: Int J Mol Sci. 2024 Feb 13;25(4):2254. doi: 10.3390/ijms25042254 (PMC10889159; doi:10.3390/ijms25042254)
Supplement: Supplementary file 1 [file ijms-25-02254-s001.zip]

Archive with 1 entries (1 files):
- ijms-2842239-supplementary.pdf
